# Supplementary material for: Well-Differentiated Papillary Mesothelioma of the Peritoneum Is Genetically Distinct from Malignant Mesothelioma
Source: Cancers (Basel). 2020 Jun 13;12(6):1568. doi: 10.3390/cancers12061568 (PMC7352777; doi:10.3390/cancers12061568)
Supplement: Supplementary file 1 [file cancers-12-01568-s001.zip]

Archive with 2 entries (2 files):
- cancers-821594-suppl-Figures.pdf
- cancers-821594-suppl-Tables .xlsx
